# Supplementary material for: Association between Malnutrition and Coronary Plaque Characteristics in Patients with Acute Coronary Syndrome: An Optical Coherence Tomography Study
Source: Rev Cardiovasc Med. 2023 Oct 23;24(10):303. doi: 10.31083/j.rcm2410303 (PMC11273137; doi:10.31083/j.rcm2410303)
Supplement: Supplementary file 1 [file 2153-8174-24-10-303-s1.zip]

Archive with 2 entries (2 files):
- RCM18566-Supplementary Material-V1.docx
- Supplementary Material for Reviewing.pdf
